# Supplementary material for: Molecular recognition of a membrane-anchored HIV-1 pan-neutralizing epitope
Source: Commun Biol. 2022 Nov 18;5:1265. doi: 10.1038/s42003-022-04219-6 (PMC9674588; doi:10.1038/s42003-022-04219-6)
Supplement: Supplementary file 3 — Supplementary Data 1 [file 42003_2022_4219_MOESM3_ESM.xlsx]

## Sheet: Fig 2a
		N/C-MPER683								C-MPER-TMD690
		Mean residue ellipticity (θ)								Mean residue ellipticity (θ)
	Wavelength (nm)	Solution	5mM DPC	10mM DPC	20mM DPC	50mM DPC			Wavelength (nm)	Solution	5mM DPC	10mM DPC	20mM DPC	50mM DPC
	200	-6888.23	-2657.89	-5500.12	-1107.98	-5282.9			200	-2487.26	4836.13	7383.42	4871.07	5164.02
	200.2	-7203.7	-3019.95	-5835.8	-1714.1	-5448.8			200.2	-2495.62	4482.6	6905.18	4463.88	4821.33
	200.4	-7541.28	-3390.55	-6215.2	-2351.33	-5667.39			200.4	-2512.82	4105.23	6385.29	4021.15	4449.41
	200.6	-7912.71	-3786.09	-6612.01	-3019.83	-5922.96			200.6	-2534.46	3696.47	5832.16	3543.62	4043.07
	200.8	-8312.99	-4210.58	-7032.25	-3708.02	-6210.03			200.8	-2577.09	3254.44	5256.2	3024.85	3596.18
	201	-8735.75	-4681.5	-7479.26	-4445.2	-6543.59			201	-2645.28	2781.57	4654.9	2471.16	3114.16
	201.2	-9175.47	-5203.35	-7941.83	-5240.04	-6936			201.2	-2737.53	2274.75	4031.19	1886.09	2606.61
	201.4	-9607.51	-5771.8	-8426.9	-6081.38	-7388.65			201.4	-2851.56	1733.32	3385.27	1273.69	2084.55
	201.6	-10033.5	-6379.88	-8933.38	-6955.07	-7887.15			201.6	-2985.13	1166.98	2711.57	645.287	1551.11
	201.8	-10442.6	-7020.59	-9459.76	-7850.03	-8429.59			201.8	-3124.44	576.116	2024.28	12.3507	988.965
	202	-10839.1	-7691.32	-10005.3	-8755.91	-9011.26			202	-3272.19	-42.6189	1332.88	-626.628	399.218
	202.2	-11209.6	-8385.66	-10574.9	-9658.74	-9622.33			202.2	-3439.14	-685.907	639.254	-1269.63	-207.794
	202.4	-11565.9	-9107.74	-11159	-10550.6	-10264.5			202.4	-3614.67	-1342.73	-64.844	-1916.33	-824.173
	202.6	-11914.6	-9840.06	-11749.5	-11415.4	-10909.5			202.6	-3790.59	-2020.2	-776.996	-2559.51	-1448.6
	202.8	-12251.7	-10564.5	-12347.5	-12236.9	-11557.3			202.8	-3966.72	-2712.83	-1491.3	-3198.65	-2104.79
	203	-12579.1	-11282.2	-12947.2	-13008.1	-12201			203	-4144.77	-3400.26	-2216.39	-3826.77	-2783.05
	203.2	-12899.2	-11996.5	-13532.9	-13727.6	-12839.5			203.2	-4319.13	-4079.73	-2929.26	-4429.22	-3470.75
	203.4	-13199.9	-12694.9	-14097.7	-14383.6	-13460.5			203.4	-4499.19	-4735.9	-3617.07	-5006.12	-4145.24
	203.6	-13468	-13370.8	-14634	-14980.7	-14053.1			203.6	-4677.25	-5365.48	-4279.89	-5562.86	-4801.43
	203.8	-13713.1	-14004	-15141.3	-15519.7	-14624.5			203.8	-4845.58	-5970.21	-4901.67	-6093.64	-5446.33
	204	-13928.3	-14584.9	-15603.8	-15978.5	-15163.7			204	-4998.76	-6542.75	-5472.55	-6581.15	-6070.56
	204.2	-14105	-15096.3	-16022.4	-16356.5	-15671.3			204.2	-5141.25	-7072.29	-5981.74	-7033.79	-6660.53
	204.4	-14261.1	-15543.2	-16412.5	-16652.4	-16154.2			204.4	-5269.67	-7569.27	-6461.13	-7460.36	-7245.02
	204.6	-14419.8	-15939.8	-16762.3	-16893.7	-16583.8			204.6	-5383.69	-8053.95	-6895.86	-7867.17	-7843.04
	204.8	-14576.3	-16263.4	-17085.9	-17100.3	-16966.8			204.8	-5502.85	-8534.47	-7292.71	-8259.86	-8454.83
	205	-14710	-16519.9	-17392.4	-17277.7	-17297.8			205	-5626.57	-9016.13	-7685.89	-8658.24	-9063.36
	205.2	-14836.5	-16746	-17670.7	-17437.7	-17593.3			205.2	-5748.52	-9496.9	-8068.93	-9035.2	-9686.39
	205.4	-14963.2	-16954.2	-17905.4	-17549.8	-17904.6			205.4	-5866.71	-9960.71	-8436.65	-9403.16	-10288.6
	205.6	-15077	-17142.1	-18122.3	-17650	-18180			205.6	-5981.8	-10391.9	-8797.34	-9735.72	-10860.4
	205.8	-15177	-17308.9	-18330.6	-17761.7	-18412.3			205.8	-6080.71	-10773.2	-9142.61	-10044.5	-11371.7
	206	-15257.9	-17448.5	-18499.8	-17886.7	-18601.6			206	-6166.35	-11122.4	-9475.73	-10353.3	-11840.2
	206.2	-15320.4	-17542.3	-18638.3	-17997.2	-18758.5			206.2	-6235.93	-11443.1	-9796.1	-10653.8	-12272.1
	206.4	-15357.7	-17620.4	-18737.3	-18055.5	-18865.1			206.4	-6288.62	-11733	-10116.5	-10936.9	-12647.8
	206.6	-15365.6	-17689.4	-18802.6	-18098	-18931.7			206.6	-6315.85	-11974.2	-10411.2	-11196.7	-12974.2
	206.8	-15354.8	-17728.6	-18840.1	-18105	-18952.1			206.8	-6329.07	-12168.1	-10683.8	-11443.4	-13267.3
	207	-15322.2	-17706.3	-18878.8	-18077.9	-18910.5			207	-6334.68	-12327.5	-10932.8	-11652.8	-13530.7
	207.2	-15273.8	-17633	-18902.3	-18021.7	-18809.9			207.2	-6321.25	-12462.3	-11147.8	-11841.6	-13753
	207.4	-15209.1	-17525.2	-18888.8	-17920	-18672.7			207.4	-6300.76	-12596.7	-11336.9	-12034.6	-13950.8
	207.6	-15131	-17384.2	-18860	-17799.1	-18514.8			207.6	-6269.7	-12712	-11498.3	-12215.8	-14128.9
	207.8	-15041.1	-17223.8	-18815	-17649.6	-18356.6			207.8	-6234.21	-12817.2	-11648.7	-12396.1	-14272.9
	208	-14948.8	-17043.5	-18754.3	-17499	-18210.2			208	-6201.29	-12901.9	-11786.6	-12577.2	-14390.2
	208.2	-14859.6	-16833.2	-18670.3	-17342.5	-18058.8			208.2	-6181.86	-12969.9	-11913.8	-12751.1	-14481.6
	208.4	-14768.6	-16629.4	-18570.8	-17172.4	-17912.8			208.4	-6174.07	-13033.3	-12026.7	-12913.4	-14540.5
	208.6	-14672	-16449.3	-18437.6	-17006.9	-17768.2			208.6	-6176.88	-13101.5	-12119	-13080.7	-14584.4
	208.8	-14557.8	-16285.9	-18292.5	-16849.8	-17640.6			208.8	-6197.54	-13163.5	-12202.8	-13245.6	-14610.5
	209	-14425.6	-16144.4	-18130	-16721.8	-17542.5			209	-6216.46	-13217.8	-12286.3	-13380.8	-14613.1
	209.2	-14271.7	-16009.2	-17959.9	-16595.9	-17467.4			209.2	-6235.17	-13274	-12363.5	-13485.5	-14600.4
	209.4	-14078	-15875.3	-17797	-16461.2	-17402.3			209.4	-6254.82	-13329.9	-12435.7	-13561.9	-14589.7
	209.6	-13864.4	-15745.4	-17634.1	-16320.5	-17332.4			209.6	-6267.76	-13384.6	-12503.1	-13609.2	-14586.2
	209.8	-13643.2	-15629.9	-17471.2	-16167.5	-17255.6			209.8	-6273.28	-13445.5	-12557.1	-13635.3	-14598.8
	210	-13435.2	-15522.3	-17301.5	-16009.2	-17154.6			210	-6279.99	-13515.7	-12607.7	-13649.1	-14612
	210.2	-13230.5	-15421.8	-17128.3	-15843.8	-17021.1			210.2	-6285.47	-13582.7	-12665.8	-13645.4	-14625.8
	210.4	-13047.2	-15330.5	-16942.1	-15673.4	-16867.8			210.4	-6278.22	-13650.6	-12738.5	-13626.1	-14643.2
	210.6	-12879.8	-15237.8	-16752.1	-15495	-16691.1			210.6	-6267.37	-13728	-12816.3	-13595.9	-14674.9
	210.8	-12723.5	-15154.4	-16554.8	-15319.6	-16512.1			210.8	-6257.56	-13801.8	-12893	-13560.7	-14723.6
	211	-12584.8	-15094.4	-16345.3	-15149.1	-16325.9			211	-6250.67	-13865.4	-12969.2	-13526.4	-14764.8
	211.2	-12466.4	-15044.1	-16127.3	-14990.3	-16142.5			211.2	-6244.88	-13926.6	-13024.7	-13493.8	-14796.7
	211.4	-12351.4	-14994.2	-15911.1	-14856.3	-15966.4			211.4	-6246.22	-13974.1	-13073.2	-13471.7	-14818.4
	211.6	-12237.4	-14940.8	-15709.3	-14756.5	-15815.3			211.6	-6238.85	-14014.6	-13120.1	-13456.3	-14843.8
	211.8	-12149	-14873.8	-15520.6	-14683	-15696.6			211.8	-6224.57	-14047.2	-13156.3	-13436.5	-14875.9
	212	-12066.9	-14806.1	-15340.7	-14628.5	-15594.8			212	-6210.76	-14067.9	-13183.2	-13418.3	-14909.1
	212.2	-11990.1	-14736.4	-15177.4	-14605.5	-15513.2			212.2	-6206.01	-14079.9	-13203	-13422.4	-14943.8
	212.4	-11921.8	-14670.2	-15030.6	-14605.4	-15440.8			212.4	-6205.48	-14083.9	-13222.2	-13434.2	-14989.8
	212.6	-11868.8	-14601.1	-14909.2	-14626.7	-15381.3			212.6	-6203.3	-14089.5	-13237.1	-13449.1	-15046.9
	212.8	-11814.6	-14537	-14806.4	-14665.1	-15339			212.8	-6200.9	-14088.6	-13253.1	-13466	-15120.1
	213	-11749.1	-14487.6	-14721.7	-14711.2	-15315.5			213	-6196.28	-14093.2	-13272.1	-13485.3	-15203.9
	213.2	-11677.6	-14458.8	-14648.1	-14751.6	-15299.1			213.2	-6199.25	-14093.8	-13290.2	-13502.5	-15292.9
	213.4	-11590.1	-14444.3	-14596	-14792.8	-15281.2			213.4	-6206.12	-14092.2	-13304.5	-13534.3	-15380.7
	213.6	-11488.5	-14437	-14566.8	-14846	-15265.7			213.6	-6217.55	-14086.2	-13310	-13581.2	-15466.2
	213.8	-11391.2	-14444.4	-14552	-14900.4	-15255.7			213.8	-6222	-14079.5	-13303.6	-13635.7	-15547.8
	214	-11313.8	-14448.7	-14537.5	-14942.2	-15242.7			214	-6221.91	-14077.6	-13290.5	-13700.9	-15626.6
	214.2	-11244.6	-14448.1	-14527.2	-14975.7	-15223.7			214.2	-6223.68	-14079.1	-13281.7	-13773.7	-15701.2
	214.4	-11184	-14451.2	-14525.3	-15007.4	-15197.2			214.4	-6234.29	-14086.2	-13279.5	-13851	-15771.4
	214.6	-11130.2	-14451.9	-14533.6	-15045.5	-15168.6			214.6	-6248.26	-14093.3	-13288.9	-13926.7	-15834.1
	214.8	-11089.9	-14451	-14556.4	-15092	-15135.2			214.8	-6258.33	-14105.7	-13307.2	-14008.2	-15893.5
	215	-11057.9	-14447.4	-14598	-15138.8	-15098			215	-6269.24	-14130	-13334.9	-14096.5	-15948.6
	215.2	-11041.7	-14450.9	-14638.5	-15194.3	-15064.3			215.2	-6271.26	-14164.7	-13368	-14190.5	-16008.2
	215.4	-11039.2	-14457.5	-14672.8	-15247.6	-15042.6			215.4	-6267.02	-14210.5	-13411.8	-14286.3	-16074.5
	215.6	-11035.3	-14468.7	-14715.2	-15295.7	-15032.5			215.6	-6258.69	-14271.4	-13463.7	-14376.4	-16138.2
	215.8	-11033	-14488.4	-14768.8	-15340.3	-15035.4			215.8	-6249.8	-14349.3	-13522.8	-14464.6	-16204.3
	216	-11025.4	-14509.8	-14825.5	-15386.9	-15047.8			216	-6241.4	-14436.3	-13588.4	-14558.7	-16268.3
	216.2	-11022.1	-14537	-14888	-15432.6	-15069.7			216.2	-6235.23	-14532.6	-13655.8	-14659.2	-16333.1
	216.4	-11021.2	-14580.2	-14945.8	-15470.9	-15117.8			216.4	-6223.64	-14640.6	-13728.9	-14759.1	-16390.4
	216.6	-11019.8	-14622.7	-14997.7	-15515.7	-15176.8			216.6	-6202.4	-14748.7	-13809.3	-14848.7	-16451.4
	216.8	-11017.1	-14663.6	-15042.3	-15556.7	-15239.5			216.8	-6177.73	-14856.4	-13899.9	-14921.7	-16517.2
	217	-11001.8	-14701	-15083.2	-15586.8	-15300.6			217	-6149.22	-14968.6	-13992.4	-14979.2	-16586.7
	217.2	-10975	-14733.8	-15126.9	-15609.9	-15360.6			217.2	-6121.63	-15083.7	-14085.6	-15034	-16661.8
	217.4	-10945.6	-14769	-15163	-15629.2	-15415.2			217.4	-6090.38	-15188.2	-14176.8	-15083.5	-16740.4
	217.6	-10922	-14811.2	-15192.6	-15639.5	-15457.6			217.6	-6053.58	-15283.6	-14266.2	-15121.7	-16812.4
	217.8	-10909.4	-14853.2	-15212.7	-15644.5	-15491.3			217.8	-6011.37	-15369.7	-14356.3	-15147.1	-16874.9
	218	-10896.3	-14887.8	-15218.7	-15648.2	-15513.2			218	-5963.06	-15447.2	-14448.7	-15164.2	-16934.7
	218.2	-10872.9	-14918	-15224.9	-15638.2	-15536.8			218.2	-5912.19	-15517.2	-14538.1	-15175.3	-16985.6
	218.4	-10849.9	-14944.4	-15231.8	-15621.8	-15568.8			218.4	-5858.39	-15583.9	-14619.6	-15185.3	-17017.8
	218.6	-10823.7	-14963.4	-15240.9	-15610.6	-15610.8			218.6	-5802.9	-15643.7	-14695.7	-15193.3	-17035
	218.8	-10795.5	-14981.1	-15245.6	-15599.3	-15659.9			218.8	-5747.06	-15689.9	-14769.8	-15196	-17037.3
	219	-10763	-14997.3	-15259.1	-15584.6	-15724.2			219	-5692.25	-15718.8	-14843.8	-15199	-17030.5
	219.2	-10733.3	-15007.3	-15276.1	-15582.1	-15809.3			219.2	-5636.47	-15732	-14915.3	-15204.4	-17012.2
	219.4	-10700	-15017.7	-15292.8	-15586.8	-15906.5			219.4	-5577.67	-15729	-14985.3	-15213.1	-16985.7
	219.6	-10663.5	-15020.1	-15318.5	-15583.7	-16007.3			219.6	-5512.58	-15717.2	-15049.7	-15225.4	-16954.2
	219.8	-10639.6	-15019	-15339.5	-15575	-16088.7			219.8	-5448.85	-15701.3	-15102.6	-15243.2	-16922.2
	220	-10611.2	-15019.4	-15356.2	-15553.2	-16150.4			220	-5388.41	-15681.6	-15137.4	-15269.7	-16897.1
	220.2	-10579.2	-15015.1	-15367.1	-15522.4	-16194.9			220.2	-5329.85	-15655.7	-15160.2	-15301.8	-16872
	220.4	-10543.6	-15006.6	-15385.2	-15490.8	-16217.4			220.4	-5269.68	-15620.1	-15170.1	-15330.9	-16847.7
	220.6	-10497.9	-14985.8	-15403.4	-15457	-16223.7			220.6	-5212.12	-15572.1	-15163.7	-15354.9	-16816.7
	220.8	-10432.4	-14956	-15405	-15410.3	-16205.7			220.8	-5156.14	-15519.3	-15141.4	-15376.1	-16779.1
	221	-10353.1	-14915.6	-15397.5	-15341.3	-16166.5			221	-5104.17	-15463.8	-15106.3	-15395.9	-16742.9
	221.2	-10266.4	-14869.5	-15382.8	-15259.1	-16102.8			221.2	-5051.94	-15399.3	-15060.3	-15409.8	-16706.4
	221.4	-10175.5	-14807.8	-15354.9	-15174.8	-16023.2			221.4	-4990.87	-15329.2	-15004.5	-15413.4	-16665.6
	221.6	-10093.6	-14722.5	-15305.1	-15088.7	-15928.3			221.6	-4920.35	-15246.6	-14947.6	-15406	-16614.1
	221.8	-10021.9	-14617.1	-15239.1	-14991.5	-15818.3			221.8	-4841.77	-15152.5	-14884.5	-15380.8	-16557.3
	222	-9956.66	-14483.7	-15148	-14871.9	-15690.8			222	-4764.36	-15050.5	-14815	-15338.5	-16502.1
	222.2	-9890.68	-14337.9	-15033.7	-14738.6	-15541.5			222.2	-4685.05	-14944	-14741.1	-15292.2	-16444.4
	222.4	-9829.15	-14183.2	-14897	-14593	-15376.1			222.4	-4601.01	-14830	-14656.7	-15230.5	-16383.7
	222.6	-9777.2	-14012.7	-14755.3	-14438.6	-15188.1			222.6	-4513.05	-14707.8	-14560.3	-15150.1	-16308
	222.8	-9737.1	-13826.4	-14599.9	-14285.9	-14990			222.8	-4423.18	-14582	-14444.1	-15055.9	-16217.6
	223	-9704.11	-13630.6	-14434.7	-14128.2	-14784.6			223	-4341.68	-14450.6	-14316.3	-14943.9	-16118.2
	223.2	-9673.66	-13437.9	-14263.9	-13967.6	-14573.7			223.2	-4263.22	-14310.6	-14175.5	-14812.9	-16005.7
	223.4	-9631.41	-13245.8	-14086.6	-13803.6	-14351			223.4	-4191.28	-14171.2	-14024.6	-14673.7	-15882.5
	223.6	-9570.71	-13055.2	-13907.4	-13640.6	-14108.8			223.6	-4122.6	-14034.6	-13859.3	-14530.2	-15738
	223.8	-9511.44	-12865.1	-13719.8	-13478.3	-13858.3			223.8	-4054.99	-13891	-13678.6	-14374	-15569.8
	224	-9452.17	-12673.1	-13527	-13314.8	-13600.3			224	-3997.05	-13738.6	-13483.7	-14203.4	-15384.8
	224.2	-9394.37	-12477.6	-13321.1	-13152.7	-13346.4			224.2	-3942.33	-13578.1	-13278.2	-14019.9	-15185.2
	224.4	-9328.83	-12277.3	-13100.8	-12980.5	-13098.5			224.4	-3889.75	-13404.9	-13068.1	-13821.1	-14975.4
	224.6	-9255.89	-12063.6	-12872.5	-12799.6	-12833.1			224.6	-3841.6	-13219.7	-12850.4	-13615.8	-14757.5
	224.8	-9177.56	-11840.6	-12635.9	-12598.2	-12556.3			224.8	-3797.15	-13027.9	-12622.5	-13403.6	-14529.9
	225	-9096.02	-11606.5	-12393.9	-12377.5	-12276.3			225	-3750.82	-12820.4	-12384.5	-13177.7	-14293
	225.2	-9019.88	-11370	-12145.8	-12145.6	-12001			225.2	-3706.16	-12591.3	-12137.6	-12933.4	-14050.4
	225.4	-8945.53	-11132.4	-11897.9	-11903.6	-11729.3			225.4	-3663.84	-12345.2	-11883.1	-12671.6	-13799.3
	225.6	-8859.22	-10887.7	-11651.9	-11654	-11456.8			225.6	-3619.98	-12092.3	-11622.5	-12397.5	-13534.1
	225.8	-8763.47	-10632.5	-11400.4	-11400.3	-11183.8			225.8	-3570.44	-11832.8	-11359.2	-12115.1	-13251.9
	226	-8660.23	-10378.9	-11147	-11135.1	-10909.6			226	-3518.41	-11568.7	-11089	-11827.1	-12963.9
	226.2	-8550.86	-10126.9	-10894.4	-10865.5	-10645.9			226.2	-3461.71	-11304.5	-10811.1	-11528.6	-12660.5
	226.4	-8436.13	-9877.75	-10642.4	-10601.2	-10394.8			226.4	-3402.86	-11036.1	-10528.7	-11219.4	-12347
	226.6	-8315.98	-9634	-10388.1	-10338.3	-10155			226.6	-3347.66	-10768.8	-10247.3	-10904.6	-12030.3
	226.8	-8196.8	-9399.36	-10133.3	-10072.6	-9921.5			226.8	-3294.91	-10504.9	-9969.23	-10593.9	-11708.8
	227	-8077.04	-9168.99	-9880.32	-9804.75	-9696.47			227	-3240.08	-10245.8	-9686.34	-10290.9	-11389
	227.2	-7962.43	-8941.94	-9624.67	-9532.5	-9475.73			227.2	-3185.37	-9988.83	-9401.94	-9994.59	-11073.6
	227.4	-7846.83	-8724.96	-9375.59	-9251.17	-9256.52			227.4	-3127.81	-9735.59	-9116.32	-9701.22	-10762.5
	227.6	-7725.07	-8511.21	-9134.71	-8971.47	-9037.31			227.6	-3072.88	-9486.87	-8829.67	-9408.08	-10455.1
	227.8	-7599.68	-8301.18	-8893.76	-8697.38	-8813.91			227.8	-3023.35	-9238.22	-8539.15	-9118.91	-10148.7
	228	-7464.78	-8091.71	-8659.45	-8426.05	-8596.47			228	-2977.82	-8985.4	-8246.8	-8837.56	-9844.73
	228.2	-7315.74	-7884.37	-8431.64	-8168.72	-8382.46			228.2	-2935.4	-8732.62	-7960.87	-8567.34	-9536.21
	228.4	-7153.99	-7675.78	-8213.3	-7920.02	-8172.55			228.4	-2894.04	-8479.18	-7678.56	-8300.62	-9228.12
	228.6	-6980.62	-7463.97	-7995.65	-7673.33	-7966.77			228.6	-2852.92	-8226.98	-7402.91	-8037.24	-8921.03
	228.8	-6802.45	-7264.03	-7783.49	-7427.54	-7762.53			228.8	-2804.98	-7984.92	-7143.3	-7775.66	-8615.73
	229	-6630.83	-7073.47	-7579.29	-7189.17	-7562.09			229	-2755.02	-7743.34	-6894.83	-7522.6	-8323.61
	229.2	-6466.27	-6883.89	-7378.19	-6960.84	-7366.06			229.2	-2701.21	-7502.66	-6658.44	-7278.79	-8041.46
	229.4	-6310.94	-6697.4	-7180.08	-6735.63	-7174.83			229.4	-2642.34	-7265.51	-6437.12	-7046.05	-7764.83
	229.6	-6164.17	-6518.12	-6988.97	-6514.92	-6980.8			229.6	-2581.68	-7034.42	-6227.33	-6824.08	-7494.89
	229.8	-6018.79	-6353.73	-6807.67	-6295.15	-6792.22			229.8	-2521.86	-6808.27	-6024.63	-6606.9	-7235.07
	230	-5885.93	-6201.39	-6634.2	-6083.66	-6607.61			230	-2460.01	-6586.62	-5825.85	-6396.79	-6988.14
	230.2	-5763.71	-6059.68	-6468.68	-5892.41	-6425.11			230.2	-2398.51	-6369.88	-5638.42	-6194.62	-6746.56
	230.4	-5650.51	-5925.22	-6311.12	-5725.39	-6252.81			230.4	-2343.5	-6157.24	-5457.47	-5991.27	-6512.12
	230.6	-5539	-5791.49	-6168.92	-5578.41	-6084.82			230.6	-2293.09	-5948.72	-5280.36	-5790.12	-6283.85
	230.8	-5426.39	-5665.56	-6035.01	-5445.94	-5928.22			230.8	-2246.84	-5746.48	-5103.47	-5593.83	-6062.49
	231	-5306.42	-5552.65	-5916.6	-5326.63	-5782.46			231	-2206.12	-5547.04	-4930.03	-5399.8	-5849.54
	231.2	-5181.87	-5453.01	-5812.42	-5219.73	-5645.27			231.2	-2163.06	-5352.1	-4759.72	-5207.02	-5641.67
	231.4	-5060.22	-5351.82	-5715.14	-5127.98	-5511.59			231.4	-2116.4	-5164.41	-4593.18	-5019.69	-5439.8
	231.6	-4942.61	-5251.13	-5618.32	-5043.03	-5381.52			231.6	-2069.09	-4984.7	-4429.6	-4835.36	-5240.81
	231.8	-4831.32	-5155.53	-5518.82	-4962.51	-5259.03			231.8	-2021.8	-4808.27	-4271.91	-4651	-5045.42
	232	-4720.85	-5058.77	-5418.63	-4887.67	-5141.55			232	-1973.02	-4629.71	-4118.4	-4475.3	-4853.63
	232.2	-4612.84	-4960.41	-5316.08	-4819.49	-5030.53			232.2	-1920.95	-4449.03	-3969.02	-4310.22	-4664.17
	232.4	-4507.06	-4859.44	-5215.97	-4750.14	-4921.5			232.4	-1867.52	-4271.7	-3825.51	-4151.74	-4477.58
	232.6	-4403.82	-4761.71	-5113.7	-4685.05	-4811.59			232.6	-1810.32	-4098.93	-3689.7	-3998.7	-4294.37
	232.8	-4300.82	-4667.8	-5005.44	-4618.26	-4712.56			232.8	-1754.39	-3930.94	-3562.64	-3848.27	-4119.81
	233	-4197.15	-4579.12	-4891.32	-4551.25	-4626.61			233	-1702.04	-3760.86	-3439.24	-3698.93	-3953.69
	233.2	-4092.72	-4498.62	-4776.32	-4485.04	-4545.1			233.2	-1649.77	-3590.08	-3319.62	-3548.2	-3792.58
	233.4	-3984.35	-4419.27	-4664.54	-4421.43	-4467.47			233.4	-1598.03	-3424.43	-3202.43	-3400.16	-3633.8
	233.6	-3871.36	-4344.82	-4549.49	-4355.43	-4391.19			233.6	-1545.39	-3266.17	-3081.07	-3254.82	-3479.74
	233.8	-3756.39	-4275.28	-4430.7	-4286.35	-4319.32			233.8	-1491.17	-3115.95	-2958	-3110.84	-3334.45
	234	-3643.04	-4213.77	-4307.14	-4215.97	-4256.47			234	-1435.27	-2973.9	-2832.74	-2966.76	-3200.02
	234.2	-3535.27	-4151.59	-4180.65	-4147.5	-4199.67			234.2	-1380.62	-2840.27	-2707.33	-2820.17	-3075.52
	234.4	-3435.44	-4081.09	-4059.55	-4080.66	-4139.5			234.4	-1327.42	-2715.04	-2575.29	-2675.93	-2959.39
	234.6	-3344.58	-4005.19	-3942.4	-4014.99	-4074.3			234.6	-1274.62	-2598.01	-2442.42	-2538.45	-2848.18
	234.8	-3257.64	-3921.66	-3829.62	-3950.21	-4010.64			234.8	-1222.93	-2492.13	-2312.66	-2410.24	-2737.71
	235	-3170.17	-3834.08	-3719.75	-3878.93	-3952.52			235	-1168.23	-2393.57	-2184.05	-2290.29	-2633.09
	235.2	-3080.46	-3744.27	-3614.97	-3802.83	-3897.72			235.2	-1110.13	-2297.74	-2061.6	-2181.85	-2528.65
	235.4	-2990.97	-3650.72	-3516.07	-3724.49	-3843.64			235.4	-1052.04	-2207.27	-1943.17	-2084.59	-2422.28
	235.6	-2894.09	-3546.62	-3423.42	-3645.06	-3785.23			235.6	-999.995	-2118.24	-1829.56	-1991.7	-2316.89
	235.8	-2791.06	-3436.44	-3339.23	-3557.63	-3718.67			235.8	-950.615	-2027.62	-1719.57	-1907.23	-2208.51
	236	-2684.92	-3322.09	-3258.66	-3463.07	-3648.18			236	-905.272	-1937.43	-1614.29	-1830.02	-2097.89
	236.2	-2575.67	-3209.14	-3178.73	-3368.36	-3571.28			236.2	-861.657	-1851.25	-1514.52	-1753.56	-1987.52
	236.4	-2470.22	-3096.45	-3104.97	-3270.58	-3487.95			236.4	-816.099	-1764.83	-1420	-1672.51	-1882.14
	236.6	-2371.05	-2989.51	-3034.71	-3173.4	-3390.6			236.6	-771.437	-1682.35	-1333.9	-1595.53	-1786.14
	236.8	-2282.12	-2886.32	-2966.75	-3078.51	-3280.26			236.8	-728.725	-1604.09	-1255.51	-1520.76	-1700.83
	237	-2198.11	-2782.87	-2897.69	-2983.83	-3156.4			237	-688.588	-1528.59	-1180.73	-1450.19	-1627.68
	237.2	-2117.4	-2686.9	-2824.59	-2885.17	-3023.93			237.2	-648.441	-1458.43	-1114.23	-1380.5	-1558.13
	237.4	-2040.97	-2597.83	-2749.64	-2786.87	-2888.45			237.4	-608.43	-1396.34	-1053.9	-1312.51	-1492.75
	237.6	-1967.2	-2516.77	-2672.64	-2691.28	-2754.91			237.6	-568.862	-1343.02	-995.943	-1247.31	-1434.1
	237.8	-1894.06	-2442.94	-2594.37	-2597.23	-2624.45			237.8	-529.461	-1293.34	-939.234	-1185.46	-1383.66
	238	-1823.37	-2368.66	-2510.21	-2504.37	-2494.42			238	-493.222	-1247.07	-880.332	-1126.18	-1337.08
	238.2	-1750.38	-2288.65	-2423.85	-2408.7	-2370.44			238.2	-461.554	-1199.36	-817.189	-1065.92	-1289.24
	238.4	-1674.04	-2204.68	-2341.18	-2310.64	-2257.16			238.4	-433.867	-1151.3	-746.104	-1002.14	-1239.96
	238.6	-1593.07	-2116.6	-2265.8	-2207.66	-2152.35			238.6	-408.039	-1103.99	-672.264	-937.213	-1186.73
	238.8	-1515.64	-2028.82	-2196.32	-2100.58	-2056.9			238.8	-385.286	-1059.7	-598.477	-874.478	-1132.36
	239	-1438.76	-1940.25	-2128.8	-1992.87	-1967.72			239	-365.043	-1015.86	-526.122	-814.854	-1073.41
	239.2	-1363.53	-1849.14	-2060.66	-1886.27	-1882.74			239.2	-343.347	-969.732	-458.032	-755.855	-1010.67
	239.4	-1290.33	-1755.6	-1991.42	-1783.8	-1805.96			239.4	-324.955	-921.875	-392.407	-700.65	-944.746
	239.6	-1220.96	-1664.19	-1923.71	-1682.67	-1740.58			239.6	-309.196	-873.592	-327.233	-652.847	-877.497
	239.8	-1153.36	-1580.67	-1857.98	-1587.34	-1683			239.8	-291.849	-824.522	-265.053	-611.011	-811.678
	240	-1087.58	-1502.63	-1792.86	-1500.01	-1629.28			240	-274.292	-776.128	-205.345	-578.035	-742.486
	240.2	-1023.25	-1429.27	-1728.71	-1416.48	-1581.79			240.2	-260.686	-730.715	-149.194	-551.76	-670.776
	240.4	-960.105	-1357.46	-1663.4	-1338.61	-1539.31			240.4	-247.53	-689.658	-93.4519	-526.606	-598.883
	240.6	-897.301	-1292.04	-1596.02	-1268.59	-1501.12			240.6	-237.598	-649.856	-34.6757	-503.88	-531.143
	240.8	-836.631	-1233.54	-1531.18	-1205.72	-1466.7			240.8	-235.781	-615.912	28.8379	-481.873	-468.675
	241	-782.053	-1180.57	-1471.14	-1146.33	-1432.55			241	-236.538	-584.777	96.3779	-460.231	-408.875
	241.2	-728.738	-1131.06	-1414.9	-1088.21	-1393.95			241.2	-236.64	-555.308	159.873	-436.572	-350.524
	241.4	-677.012	-1079.33	-1361.07	-1030.87	-1354.85			241.4	-241.549	-529.337	219.388	-415.083	-290.822
	241.6	-629.59	-1029.86	-1310.55	-971.704	-1314.91			241.6	-247.722	-506.601	278.551	-392.883	-234.92
	241.8	-588.456	-979.21	-1265.19	-913.77	-1277.54			241.8	-254.537	-484.332	335.734	-365.436	-183.497
	242	-552.372	-930.767	-1222.27	-860.785	-1243.26			242	-263.576	-462.191	387.442	-335.955	-138.091
	242.2	-520.438	-881.919	-1185.51	-810.69	-1210.56			242.2	-272.869	-440.537	432.752	-305.795	-95.053
	242.4	-489.512	-830.386	-1153.27	-762.903	-1176.51			242.4	-277.84	-418.926	470.463	-277.958	-48.5608
	242.6	-457.409	-779.714	-1121.58	-717.16	-1145.07			242.6	-279.916	-396.648	497.281	-255.004	-0.590764
	242.8	-422.188	-727.709	-1091.14	-669.974	-1114.38			242.8	-280.171	-378.848	516.237	-237.058	48.7721
	243	-384.167	-677.252	-1064.3	-622.154	-1084.35			243	-275.807	-358.983	528.622	-219.303	98.4978
	243.2	-343.361	-626.794	-1043.28	-577.089	-1052.5			243.2	-268.772	-334.958	536.085	-200.198	146.36
	243.4	-299.482	-575.524	-1024.56	-537.617	-1015.45			243.4	-264.305	-311.115	537.811	-178.786	187.5
	243.6	-251.138	-526.296	-1008.91	-500.68	-971.147			243.6	-256.094	-288.094	534.53	-159.703	225.428
	243.8	-208.281	-477.288	-992.424	-464.134	-917.949			243.8	-245.247	-264.316	528.557	-144.146	263.296
	244	-171.393	-428.474	-972.011	-433.269	-860.576			244	-234.901	-241.383	522.884	-128.047	297.436
	244.2	-138.975	-382.907	-952.942	-407.796	-797.474			244.2	-223.536	-216.577	517.593	-109.446	324.918
	244.4	-111.363	-343.142	-934.487	-386.232	-731.122			244.4	-211.263	-188.405	510.043	-88.8382	347.735
	244.6	-86.2452	-306.818	-909.709	-371.236	-664.024			244.6	-203.702	-160.861	504.271	-71.0804	361.06
	244.8	-62.158	-271.143	-878.843	-356.998	-596.716			244.8	-199.983	-134.877	500.039	-55.5218	368.326
	245	-38.6182	-240.951	-841.405	-338.643	-532.856			245	-195.249	-111.259	495.242	-43.7056	376.274
	245.2	-19.149	-215.828	-796.659	-321.938	-477.176			245.2	-192.158	-87.0875	491.912	-30.0022	385.664
	245.4	-0.661743	-190.53	-750.559	-304.285	-429.122			245.4	-192.036	-64.3415	491.571	-14.0004	390.878
	245.6	20.9466	-168.623	-705.078	-285.976	-387.718			245.6	-193.578	-42.0487	492.048	4.82656	395.457
	245.8	44.9735	-145.736	-660.704	-264.739	-355.317			245.8	-197.701	-19.7376	493.637	23.9746	400.821
	246	67.2284	-118.153	-613.39	-241.371	-334.775			246	-205.75	3.14187	497.446	43.3063	404.828
	246.2	85.5543	-89.6618	-567.799	-214.329	-319.107			246.2	-214.636	25.8205	503.711	63.6172	408.524
	246.4	96.6775	-63.3408	-527.233	-189.762	-308.695			246.4	-223.121	44.5692	508.696	84.0126	412.999
	246.6	101.222	-39.116	-488.575	-168.682	-301.429			246.6	-231.77	59.4085	515.622	102.419	414.894
	246.8	99.093	-14.0071	-452.124	-145.887	-296.514			246.8	-241.331	74.6283	526.168	118.766	412.877
	247	92.4587	9.76936	-414.335	-128.15	-292.664			247	-249.406	91.449	538.519	132.513	413.11
	247.2	79.818	31.8671	-376.679	-114.448	-290.999			247.2	-255.393	108.034	552.771	141.471	411.948
	247.4	60.0669	51.6968	-339.271	-102.127	-289.58			247.4	-258.385	121.603	572.181	145.465	407.994
	247.6	36.4786	68.6365	-300.712	-92.9534	-284.241			247.6	-253.339	130.095	593.579	146.56	402.293
	247.8	7.48207	82.2312	-262.518	-89.099	-276.519			247.8	-242.754	134.433	615.908	144.201	397.53
	248	-24.2884	96.6387	-223.305	-90.6006	-268.87			248	-229.23	137.043	637.26	138.653	397.475
	248.2	-56.7315	110.397	-183.274	-94.9584	-265.196			248.2	-215.773	139.187	658.286	132.71	398.788
	248.4	-88.5054	122.33	-142.253	-106.439	-260.148			248.4	-199.436	136.002	676.95	128.264	398.849
	248.6	-115.38	129.697	-101.397	-119.295	-256.7			248.6	-183.131	126.99	694.182	124.548	395.52
	248.8	-139.405	133.639	-62.9507	-133.333	-251.783			248.8	-166.916	114.542	707.364	124.84	386.971
	249	-158.202	138.355	-24.4492	-148.103	-244.982			249	-152.277	103.409	713.106	129.445	378.943
	249.2	-173.139	142.719	12.3783	-161.651	-235.301			249.2	-140.789	93.4826	712.531	136.67	373.734
	249.4	-182.372	147.681	43.4288	-171.56	-225.163			249.4	-131.771	83.0758	711.458	149.127	368.781
	249.6	-184.155	148.562	69.5319	-173.884	-213.417			249.6	-125.536	71.3333	710.918	167.765	360.193
	249.8	-180.253	150.021	93.108	-169.548	-197.625			249.8	-118.733	58.0428	708.396	189.841	347.233
	250	-171.656	153.262	116.726	-162.207	-178.416			250	-111.611	43.2155	700.809	210.242	332.48
	250.2	-161.979	156.108	136.49	-152.115	-156.812			250.2	-103.723	30.0441	690.403	229.477	320.355
	250.4	-154.163	159.647	152.053	-140.214	-132.98			250.4	-94.8591	17.5486	677.951	245.9	308.791
	250.6	-146.838	161.499	162.546	-125.908	-111.982			250.6	-84.3511	3.60579	664.699	258.825	294.582
	250.8	-137.285	165.271	168.636	-107.348	-92.2986			250.8	-73.3953	-12.6054	651.372	269.868	278.033
	251	-124.895	170.895	170.416	-87.6672	-71.7668			251	-61.9778	-29.0213	636.992	279.3	262.596
	251.2	-110.715	176.917	168.849	-71.9964	-48.9805			251.2	-46.5274	-42.8088	621.175	284.219	246.304
	251.4	-97.1477	182.42	167.491	-59.1023	-23.2217			251.4	-30.5442	-54.4027	603.535	286.435	233.778
	251.6	-89.2655	185.085	163.956	-41.8229	3.45573			251.6	-10.808	-63.9645	586.337	288.198	227.659
	251.8	-85.4959	188.601	160.249	-21.1894	31			251.8	7.77991	-71.0414	572.985	292.36	223.127
	252	-81.7354	191.894	156.663	1.10595	57.8181			252	25.9289	-75.689	564.4	299.718	218.944
	252.2	-76.9082	193.626	153.59	26.4662	83.098			252.2	43.7367	-77.3582	558.848	308.277	215.989
	252.4	-71.0266	191.745	148.651	49.7837	107.719			252.4	58.8058	-76.6776	555.304	317.814	215.344
	252.6	-64.1266	185.319	143.312	72.7268	126.098			252.6	71.3219	-76.0877	553.522	326.638	212.602
	252.8	-59.9321	174.408	137.925	98.0291	141.912			252.8	82.1078	-76.2842	548.54	334.924	210.118
	253	-55.6744	158.459	131.399	126.592	151.236			253	92.1898	-77.3325	542.054	344.972	210.545
	253.2	-47.2704	142.541	121.943	155.661	155.386			253.2	97.1474	-75.9815	537.279	356.457	209.628
	253.4	-32.8972	126.38	108.095	184.143	155.746			253.4	99.3815	-73.3489	532.425	366.175	209.45
	253.6	-15.8114	110.403	91.0704	209.528	152.095			253.6	101.663	-69.1273	524.563	370.511	212.253
	253.8	0.511481	96.9644	73.9302	235.177	143.968			253.8	100.767	-62.1719	517.634	369.928	216.062
	254	13.3746	86.2567	60.2041	263.833	134.078			254	100.409	-53.9438	512.992	367.494	220.538
	254.2	24.3686	76.6833	45.2859	291.698	126.421			254.2	98.5437	-42.7722	511.132	364.776	228.549
	254.4	30.1145	69.7242	32.4802	315.931	119.059			254.4	94.0096	-31.5864	512.977	364.705	238.33
	254.6	29.2432	65.8121	22.0454	336.472	114.028			254.6	86.3704	-18.7117	519.591	364.976	247.34
	254.8	25.8459	62.652	12.1411	351.171	109.208			254.8	80.4918	-6.783	526.1	364.721	255.106
	255	20.9465	58.7919	3.44631	359.904	105.753			255	77.1282	3.31236	530.902	362.479	263.527
	255.2	14.4193	55.4239	-8.42048	366.128	104.745			255.2	72.3388	12.4377	535.723	361.914	270.146
	255.4	8.63962	52.8837	-21.1971	366.108	104.23			255.4	68.4999	20.7538	537.531	366.078	277.783
	255.6	4.02909	48.2189	-32.3352	356.145	101.541			255.6	61.9691	28.0848	534.184	372.102	286.828
	255.8	-3.18488	40.3682	-44.7455	339.197	95.541			255.8	55.0079	35.4634	526.226	374.566	297.995
	256	-7.92963	30.7585	-55.2922	319.262	88.7782			256	49.4697	42.7116	513.509	375.704	311.648
	256.2	-9.25191	20.8159	-63.2962	295.286	79.9145			256.2	42.4637	49.7704	499.361	375.548	324.98
	256.4	-8.17847	12.7881	-68.8825	267.578	73.5331			256.4	34.1895	54.3014	484.549	373.679	336.534
	256.6	-6.92569	5.95945	-74.0018	237.607	68.0264			256.6	23.5852	59.2681	471.567	372.585	346.587
	256.8	-6.52984	2.36432	-77.7197	205.685	66.277			256.8	10.9102	66.8089	459.652	371.571	354.906
	257	-5.8802	1.65005	-80.638	174.454	67.2786			257	-4.18467	74.4442	448.085	370.374	363.672
	257.2	-6.25746	3.30713	-85.5285	147.08	71.2599			257.2	-18.6338	81.0466	438.852	369.732	371.183
	257.4	-6.48883	7.67139	-91.8214	123.908	77.5183			257.4	-31.5169	85.847	432.098	371.477	374.621
	257.6	-8.72689	15.0211	-97.4744	103.535	85.9666			257.6	-44.6818	90.0158	425.723	372.269	375.623
	257.8	-15.4166	25.967	-102.318	82.7119	95.7645			257.8	-55.3472	94.6366	418.687	370.295	374.129
	258	-26.9346	37.5441	-106.784	59.7844	104.175			258	-64.1152	99.8924	410.347	365.925	373.519
	258.2	-41.9152	47.8907	-112.872	37.4786	110.949			258.2	-70.6998	107.277	400.961	359.433	372.933
	258.4	-58.393	58.0507	-118.163	17.7997	115.175			258.4	-73.7443	114.599	389.206	351.715	370.661
	258.6	-74.7434	68.388	-121.653	0.26667	117.11			258.6	-73.9115	121.597	375.745	343.495	367.509
	258.8	-91.0729	79.917	-123.579	-14.9871	121.26			258.8	-73.5486	129.168	362.714	332.633	364.742
	259	-109.513	90.8972	-125.733	-28.7643	127.631			259	-71.7743	137.963	349.612	319.881	364.256
	259.2	-131.342	98.1422	-126.852	-42.3374	134.938			259.2	-67.0785	150.017	336.626	306.498	364.551
	259.4	-155.079	104.57	-125.856	-51.971	142.107			259.4	-61.6981	161.513	323.05	294.73	366.602
	259.6	-178.306	109.697	-124.144	-54.7466	148.804			259.6	-54.7818	172.976	310.836	282.957	367.618
	259.8	-199.516	115.26	-120.354	-55.8538	154.963			259.8	-47.9601	185.493	301.452	270.473	366.469
	260	-219.944	119.862	-114.953	-57.39	161.417			260	-40.8007	197.801	293.689	257.284	365.521

## Sheet: Fig 2b
		ΔG (Kcal.mol-1)	ΔH (Kcal.mol-1)	−TΔS (Kcal.mol-1)
	N/C-MPER683-R	-9.6	-5.4	-4.2
	C-MPER-TMD690	-11	-8.4	-2.4

## Sheet: Fig 3b
		N/C-MPER683	HFIP										N/C-MPER683, HFIP											C-MPER-TMD709, HFIP												C-MPER-TMD709 , POPC
		Absorbance (a.u.)												Absorbance (a.u.)										Absorbance (a.u.)												Absorbance (a.u.)
	Wavenumber (cm-1)	CURVEFIT	PEAK1	PEAK2	PEAK3	PEAK4	PEAK5	PEAK6	PEAK7	PEAK8			Wavenumber (cm-1)	CURVEFIT	PEAK1	PEAK2	PEAK3	PEAK4	PEAK5	PEAK6			Wavenumber (cm-1)	CURVEFIT	PEAK1	PEAK2	PEAK3	PEAK4	PEAK5	PEAK6	PEAK7	PEAK8			Wavenumber (cm-1)	CURVEFIT	PEAK1	PEAK2	PEAK3	PEAK4	PEAK5
	1699.9	0.00605454	0.00253125	0.00351439	8.4968e-06	0	0	0	0	0			1699.9	0	0	0	0	0	0	0			1699.9	0.0104233	4.9471e-05	0.00089908	0.0094726	0	0	0	0	0			1699.9	0	0	0	0	0	0
	1699	0.00963121	0.00441301	0.00520041	1.6282e-05	0	0	0	0	0			1699	0	0	0	0	0	0	0			1699	0.0135507	7.8723e-05	0.00147982	0.0119935	0	0	0	0	0			1699	0	0	0	0	0	0
	1698	0.0148094	0.00723342	0.00754037	3.0606e-05	0	0	0	0	0			1698	0	0	0	0	0	0	0			1698	0.0175342	0.00010109	0.00235739	0.0150736	0	0	0	0	0			1698	0	0	0	0	0	0
	1697	0.0219182	0.0111304	0.01073	5.6052e-05	0	0	0	0	0			1697	0	0	0	0	0	0	0			1697	0.0225544	0.00010496	0.00363934	0.0188075	0	0	0	0	0			1697	0	0	0	0	0	0
	1696.1	0.0311535	0.0160728	0.014974	0.00010143	0	0	0	0	0			1696.1	0	0	0	0	0	0	0			1696.1	0.0288437	8.7757e-05	0.0054461	0.0233072	0	0	0	0	0			1696.1	0	0	0	0	0	0
	1695.1	0.0424708	0.0217937	0.0204902	0.00017928	2.3266e-06	0	0	0	0			1695.1	0	0	0	0	0	0	0			1695.1	0.0366386	5.9365e-05	0.00790243	0.0286759	0	0	0	0	0			1695.1	0	0	0	0	0	0
	1694.1	0.055563	0.0277459	0.0275012	0.00031007	4.2662e-06	0	0	0	0			1694.1	0	0	0	0	0	0	0			1694.1	0.0461757	3.2436e-05	0.0111116	0.0350297	1.7723e-06	0	0	0	0			1694.1	0	0	0	0	0	0
	1693.2	0.0698963	0.0331643	0.0361938	0.00052493	7.6961e-06	0	0	0	0			1693.2	0	0	0	0	0	0	0			1693.2	0.0576529	1.4282e-05	0.0151467	0.0424847	3.1317e-06	0	0	0	0			1693.2	0	0	0	0	0	0
	1692.2	0.0848303	0.0372214	0.0467192	0.00087192	1.3702e-05	0	0	0	0			1692.2	0	0	0	0	0	0	0			1692.2	0.0711907	5.0761e-06	0.0200163	0.0511658	5.4633e-06	0	0	0	0			1692.2	0	0	0	0	0	0
	1691.2	0.0998043	0.0392233	0.0591396	0.00141465	2.4067e-05	0	0	0	0			1691.2	0	0	0	0	0	0	0			1691.2	0.0868278	1.4669e-06	0.0256345	0.0611804	9.378e-06	0	0	0	0			1691.2	0	0	0	0	0	0
	1690.3	0.114525	0.0388051	0.0734152	0.00225544	4.1639e-05	0	0	0	0			1690.3	0	0	0	0	0	0	0			1690.3	0.104482	0	0.0318291	0.0726361	1.6003e-05	0	0	0	0			1690.3	0	0	0	0	0	0
	1689.3	0.129027	0.036047	0.0893812	0.00351884	7.0733e-05	0	0	0	0			1689.3	0.00808368	0.00569668	0.00236832	1.6362e-05	0	0	0			1689.3	0.123965	0	0.038312	0.0856233	2.6886e-05	0	0	0	0			1689.3	0	0	0	0	0	0
	1688.4	0.143667	0.0314427	0.106726	0.00537835	0.00011878	0	0	0	0			1688.4	0.0121479	0.00878969	0.00332835	2.6634e-05	0	0	0			1688.4	0.144967	0	0.0447002	0.100219	4.4309e-05	0	0	0	0			1688.4	0	0	0	0	0	0
	1687.4	0.158971	0.0257485	0.12497	0.00805196	0.00019707	0	0	0	0			1687.4	0.0177587	0.0130968	0.00462084	4.2585e-05	0	0	0			1687.4	0.167104	0	0.0505592	0.116467	7.2701e-05	0	0	0	0			1687.4	0	0	0	0	0	0
	1686.4	0.175439	0.0197963	0.143516	0.0118021	0.00032119	0	0	0	0			1686.4	0.0252372	0.0188271	0.00633919	6.836e-05	0	0	0			1686.4	0.189942	0	0.0554289	0.134393	0.00011744	0	0	0	0			1686.4	0	0	0	0	0	0
	1685.5	0.193394	0.0142889	0.161631	0.0169491	0.00051604	0	0	0	0			1685.5	0.0348338	0.0261225	0.00860291	0.00010758	0	0	0			1685.5	0.213078	0	0.0589134	0.153975	0.00018799	0	0	0	0			1685.5	0.013521	0.0132048	0.00027496	4.0728e-05	0	0
	1684.5	0.212874	0.00968459	0.178527	0.0238445	0.00081409	0	0	0	0			1684.5	0.0466828	0.0349757	0.0115353	0.00016773	0	0	0			1684.5	0.236152	0	0.0606986	0.175157	0.00029596	0	0	0	0			1684.5	0.015633	0.0150556	0.0005018	7.5098e-05	0	0
	1683.5	0.23368	0.00616131	0.19338	0.0328529	0.0012723	0	0	0	0			1683.5	0.0607508	0.0451998	0.0152932	0.00025812	0	0	0			1683.5	0.258922	0	0.0606212	0.19784	0.00046029	0	0	0	0			1683.5	0.01791	0.0168892	0.00088502	0.00013559	0	0
	1682.6	0.255425	0.00368344	0.205432	0.0443436	0.00196183	0	0	0	0			1682.6	0.0768061	0.0563728	0.0200374	0.00039223	0	0	0			1682.6	0.28127	0	0.0586897	0.221875	0.0007055	0	0	0	0			1682.6	0.0203846	0.0186403	0.00150367	0.00023887	0	0
	1681.6	0.277704	0.00206415	0.214026	0.0586325	0.00297166	0	0	0	0			1681.6	0.0944004	0.0678521	0.0259544	0.00059021	0	0	0			1681.6	0.303218	0	0.0550804	0.247066	0.00106685	0	0	0	0			1681.6	0.0231221	0.0202402	0.0024643	0.00041587	0	0
	1680.6	0.300147	0.00108546	0.21868	0.0759331	0.00444415	0	0	0	0			1680.6	0.112936	0.0788196	0.033235	0.00087785	0	0	0			1680.6	0.324873	0	0.0501076	0.273161	0.00160028	0	0	0	0			1680.6	0.0262257	0.0216236	0.00389064	0.00070801	0	0
	1679.7	0.322537	0.00053828	0.219125	0.0963299	0.00653944	0	0	0	0			1679.7	0.131726	0.0883676	0.0420657	0.00129249	0	0	0			1679.7	0.346425	0	0.0441925	0.299867	0.002366	0	0	0	0			1679.7	0.0298379	0.0227286	0.0059236	0.00118403	8.6268e-07	0
	1678.7	0.34478	0.00024957	0.215334	0.119703	0.00948886	0	0	0	0			1678.7	0.150123	0.0956108	0.0526298	0.00187897	0	0	0			1678.7	0.368081	0	0.0377785	0.326848	0.00345006	0	0	0	0			1678.7	0.0341376	0.0235036	0.00869378	0.00193844	1.7168e-06	0
	1677.7	0.366916	0.00010899	0.207531	0.145709	0.0135638	0	0	0	0			1677.7	0.167639	0.0998431	0.0650915	0.00270452	0	0	0			1677.7	0.390011	0	0.0313086	0.35373	0.0049686	0	0	0	0			1677.7	0.0393308	0.0239126	0.0123009	0.00311217	3.351e-06	0
	1676.8	0.389043	4.4486e-05	0.196152	0.173735	0.0191067	0	0	0	0			1676.8	0.184046	0.10062	0.0795779	0.00384386	0	0	0			1676.8	0.412325	0	0.0251527	0.380104	0.00706358	0	0	0	0			1676.8	0.0456273	0.0239367	0.0167809	0.0049011	6.4443e-06	0
	1675.8	0.411291	1.7127e-05	0.181819	0.202918	0.0265314	1.904e-06	0	0	0			1675.8	0.199443	0.097867	0.0961711	0.00540157	0	0	0			1675.8	0.435043	0	0.0195862	0.405549	0.00991138	0	0	0	0			1675.8	0.0532282	0.0235724	0.0220704	0.0075699	1.215e-05	0
	1674.9	0.433752	6.1835e-06	0.165283	0.232159	0.0363006	3.7368e-06	0	0	0			1674.9	0.214262	0.0918678	0.114886	0.00750467	0	0	0			1674.9	0.458143	0	0.0147853	0.429627	0.0137357	2.0348e-06	0	0	0			1674.9	0.0623155	0.0228403	0.0279854	0.0114657	2.2512e-05	0
	1673.9	0.45647	2.0953e-06	0.147355	0.260176	0.0489435	7.1622e-06	0	0	0			1673.9	0.229204	0.0832275	0.135667	0.0103063	0	0	0			1673.9	0.481502	0	0.0108191	0.451863	0.0187903	3.6996e-06	2.0132e-06	0	0			1673.9	0.0730611	0.0217731	0.0342132	0.0170318	4.09e-05	0
	1672.9	0.47947	0	0.128836	0.285609	0.065034	1.3524e-05	0	0	0			1672.9	0.245133	0.072768	0.158364	0.013997	0	0	0			1672.9	0.50499	0	0.00767444	0.471952	0.0253764	6.6248e-06	3.1274e-06	0	0			1672.9	0.0856301	0.0204207	0.0403258	0.0248097	7.3379e-05	0
	1672	0.50278	0	0.110472	0.307122	0.0851595	2.509e-05	0	0	0			1672	0.262936	0.0614046	0.182734	0.0187934	0	0	0			1672	0.528521	0	0.00527833	0.489375	0.0338381	1.1658e-05	4.775e-06	0	0			1672	0.100239	0.0188431	0.0458215	0.0354436	0.00012889	0
	1671	0.526313	0	0.0929	0.323502	0.109889	4.5376e-05	0	0	0			1671	0.283392	0.0500075	0.208431	0.0249496	1.8416e-06	0	0			1671	0.551966	0	0.00351458	0.503872	0.0445453	2.0305e-05	7.3131e-06	0	0			1671	0.117188	0.0171057	0.0502002	0.0496572	0.00022168	0
	1670	0.550202	0	0.0766137	0.333783	0.139748	8.1409e-05	0	0	0			1670	0.307064	0.0393015	0.235009	0.0327456	3.6197e-06	0	0			1670	0.575325	0	0.00227136	0.515099	0.0578938	3.4759e-05	1.1099e-05	0	0			1670	0.136909	0.015279	0.0530219	0.0682288	0.00037635	0
	1669.1	0.574581	0	0.061969	0.33735	0.175141	0.00014236	0	0	0			1669.1	0.334244	0.0298132	0.261931	0.0424879	6.9481e-06	0	0			1669.1	0.598641	0	0.0014239	0.522843	0.074288	5.8505e-05	1.6648e-05	0	0			1669.1	0.159989	0.0134265	0.0539929	0.0919386	0.00062724	0
	1668.1	0.599671	0	0.0491525	0.333983	0.216309	0.00024512	0	0	0			1668.1	0.364927	0.0218229	0.288584	0.054505	1.3186e-05	0	0			1668.1	0.622086	0	0.00086466	0.526972	0.0941108	9.7221e-05	2.4735e-05	0	0			1668.1	0.187142	0.0116083	0.0530082	0.121498	0.00102593	0
	1667.1	0.625784	0	0.0382357	0.323889	0.263281	0.00041372	0	0	0			1667.1	0.398842	0.0154202	0.314292	0.0691259	2.443e-05	0	0			1667.1	0.645745	0	0.00050761	0.527317	0.117711	0.00015874	3.6479e-05	0	0			1667.1	0.219158	0.00987438	0.0501727	0.157468	0.00164974	0
	1666.2	0.653321	0	0.0291694	0.307674	0.315793	0.00068508	0	0	0			1666.2	0.4356	0.0105118	0.338356	0.0866791	4.4453e-05	1.4942e-06	0			1666.2	0.669879	0	0.00029037	0.523961	0.145354	0.00025596	5.2912e-05	0	0			1666.2	0.256792	0.00826416	0.0457854	0.200134	0.0026035	0
	1665.2	0.682504	0	0.0218248	0.286298	0.373282	0.00111215	0	0	0			1665.2	0.474524	0.00691819	0.360075	0.10746	7.9193e-05	2.6709e-06	0			1665.2	0.694743	0	0.00016046	0.516906	0.1772	0.00040566	7.7002e-05	0	0			1665.2	0.300596	0.00680346	0.0402829	0.249472	0.00403671	0
	1664.2	0.713555	0	0.016015	0.260955	0.434828	0.00177499	0	0	0			1664.2	0.515017	0.00439298	0.378782	0.131711	0.00013896	4.7068e-06	0			1664.2	0.720425	0	8.6036e-05	0.506324	0.21328	0.00063237	0.00011056	0	0			1664.2	0.350793	0.00551116	0.0341685	0.304961	0.00614872	8.558e-07
	1663.3	0.746474	0	0.0115219	0.232995	0.499133	0.00277592	2.1665e-06	0	0			1663.3	0.556406	0.00269331	0.393874	0.159604	0.00023833	8.1808e-06	0			1663.3	0.747053	0	4.4739e-05	0.492429	0.253437	0.00097221	0.00015788	0	0			1663.3	0.407159	0.00439243	0.0279425	0.365624	0.0091973	1.7047e-06
	1662.3	0.780862	0	0.00813203	0.203772	0.564705	0.00427065	4.244e-06	0	0			1662.3	0.598095	0.00159133	0.404856	0.191222	0.0003997	1.4046e-05	0			1662.3	0.774585	0	2.2542e-05	0.475523	0.297324	0.00147552	0.00022283	0	0			1662.3	0.46887	0.00344383	0.0220309	0.429877	0.0135175	3.3167e-06
	1661.4	0.816228	0	0.00562747	0.174572	0.629565	0.00643712	8.1409e-06	0	0			1661.4	0.639485	0.00090773	0.411393	0.2265	0.00066119	2.3795e-05	0			1661.4	0.802848	0	1.1013e-05	0.455949	0.344378	0.00219823	0.00031188	0	0			1661.4	0.534602	0.00265677	0.0167466	0.495678	0.019515	6.3584e-06
	1660.4	0.851595	0	0.0038169	0.146497	0.691712	0.00952889	1.5348e-05	0	0			1660.4	0.68009	0.00050056	0.413224	0.265248	0.00107583	3.9597e-05	0			1660.4	0.831541	0	5.2052e-06	0.434053	0.393814	0.00323497	0.00043018	0	0			1660.4	0.602499	0.00201578	0.0122717	0.560533	0.0276744	1.1961e-05
	1659.4	0.885805	0	0.00254015	0.120424	0.748966	0.013844	2.8338e-05	0	0			1659.4	0.719425	0.00026634	0.410273	0.307105	0.00171087	6.5372e-05	0			1659.4	0.860191	0	2.3918e-06	0.41032	0.444593	0.00468038	0.00059365	0	0			1659.4	0.670379	0.00150539	0.00867144	0.621625	0.0385489	2.1997e-05
	1658.5	0.917612	0	0.00165933	0.0969661	0.79919	0.0197429	5.1159e-05	0	0			1658.5	0.757116	0.00013672	0.402652	0.351543	0.00266716	0.00010646	0			1658.5	0.888153	0	0	0.385107	0.495526	0.00666781	0.00080874	0	0			1658.5	0.735904	0.0011067	0.00590641	0.676101	0.0527487	3.9697e-05
	1657.5	0.945638	0	0.00105877	0.0764803	0.840384	0.0276258	9.0751e-05	0	0			1657.5	0.792828	6.7613e-05	0.390661	0.397833	0.00408293	0.00017071	0			1657.5	0.914652	0	0	0.358879	0.545341	0.00935645	0.00109266	0	0			1657.5	0.796807	0.00079909	0.00387861	0.721142	0.0709027	7.0458e-05
	1656.5	0.968726	0	0.00066729	0.0590907	0.870857	0.0379465	0.00015837	0	0			1656.5	0.826261	3.2387e-05	0.374673	0.445125	0.00613	0.00027045	0			1656.5	0.938914	0	0	0.332061	0.592446	0.0129313	0.00146692	0	0			1656.5	0.851128	0.00056882	0.00245571	0.754361	0.0936176	0.00012253
	1655.6	0.985942	0	0.00041105	0.0447217	0.889363	0.0511544	0.00027092	0	0			1655.6	0.857079	1.4942e-05	0.355196	0.492417	0.00902503	0.00042211	0			1655.6	0.960122	0	0	0.305068	0.635507	0.017603	0.00194872	0	0			1655.6	0.897424	0.00039697	0.00149851	0.773883	0.121423	0.00020794
	1654.6	0.996619	0	0.00024823	0.0331509	0.895058	0.067681	0.00045376	0	0			1654.6	0.885133	6.6492e-06	0.332861	0.538588	0.013037	0.00064998	0			1654.6	0.977458	0	0	0.27828	0.672976	0.0235998	0.00256818	0	0			1654.6	0.934818	0.00027324	0.00088158	0.778608	0.154704	0.00034885
	1653.6	1.00062	0	0.0001468	0.0240758	0.887762	0.0878909	0.00074292	0	0			1653.6	0.910161	2.8577e-06	0.308345	0.582368	0.0184722	0.00098618	0			1653.6	0.990192	0	0	0.252043	0.703605	0.0311623	0.00335111	0	0			1653.6	0.963121	0.0001856	0.00050008	0.768246	0.193604	0.00057397
	1652.7	0.998132	0	8.4968e-05	0.0171226	0.867699	0.112025	0.00120112	0	0			1652.7	0.932088	0	0.282353	0.6226	0.025678	0.00147927	0			1652.7	0.997806	0	0	0.226658	0.726275	0.0405188	0.00434053	0	0			1652.7	0.982764	0.00012356	0.00027324	0.743397	0.238044	0.00092282
	1651.7	0.989813	0	4.849e-05	0.0119311	0.835758	0.14014	0.00189955	0	0			1651.7	0.95084	0	0.255581	0.65805	0.0350093	0.00218902	0			1651.7	1	0	0	0.202383	0.74017	0.0518885	0.00557085	0	0			1651.7	0.994638	8.094e-05	0.00014435	0.70547	0.287467	0.00145899
	1650.7	0.976511	0	2.7136e-05	0.00814093	0.793363	0.172058	0.00294942	0	0			1650.7	0.966343	0	0.228685	0.687635	0.0468285	0.00319387	0			1650.7	0.996645	0	0	0.179429	0.744687	0.0654478	0.00708509	0	0			1650.7	1	5.2242e-05	7.3379e-05	0.656562	0.341032	0.0022598
	1649.8	0.959429	0	1.4858e-05	0.00544508	0.742115	0.20734	0.00448863	0	0			1649.8	0.978745	0	0.202271	0.710422	0.0614419	0.00459843	0			1649.8	0.987912	0	0	0.157945	0.73974	0.0812914	0.00893917	0	0			1649.8	1.00021	3.3167e-05	3.5916e-05	0.599268	0.397433	0.0034318
	1648.8	0.939677	0	7.963e-06	0.00356333	0.68415	0.245229	0.00669514	0	0			1648.8	0.988121	0	0.176851	0.725663	0.0790811	0.00652596	0			1648.8	0.974146	0	0	0.13805	0.725458	0.0994494	0.0111761	0	0			1648.8	0.996529	2.0622e-05	1.7013e-05	0.536423	0.45495	0.00511419
	1647.9	0.918324	0	4.2128e-06	0.00228658	0.621558	0.28467	0.00979136	0	0			1647.9	0.994658	0	0.152846	0.732798	0.0998468	0.00914083	0			1647.9	0.955863	0	0	0.119801	0.7024	0.119814	0.0138519	0	0			1647.9	0.989981	1.2717e-05	7.7503e-06	0.470898	0.511574	0.0074771
	1646.9	0.896303	0	2.1754e-06	0.0014369	0.556475	0.324338	0.0140531	0	0			1646.9	0.998543	0	0.130583	0.731677	0.123668	0.0126336	0			1646.9	0.933838	0	0	0.103231	0.671427	0.142171	0.017018	0	0			1646.9	0.981251	7.6816e-06	3.4026e-06	0.405406	0.565087	0.0107216
	1645.9	0.874327	0	0	0.00088082	0.490992	0.362699	0.0197785	0	0			1645.9	1	0	0.11028	0.722226	0.150254	0.0172208	0			1645.9	0.908845	0	0	0.0883163	0.633657	0.166145	0.0207347	0	0			1645.9	0.970545	4.5712e-06	1.4435e-06	0.342287	0.61317	0.0150796
	1645	0.852796	0	0	0.00052938	0.426923	0.398074	0.0272966	0	0			1645	0.999178	0	0.092062	0.704856	0.179085	0.0231565	0			1645	0.8817	0	0	0.0750237	0.590424	0.19122	0.0250409	0	0			1645	0.957794	2.6636e-06	5.8944e-07	0.283429	0.653555	0.0208039
	1644	0.831888	0	0	0.00031496	0.365821	0.428818	0.0369545	2.6825e-06	0			1644	0.99619	0	0.0759731	0.68009	0.209384	0.030721	0			1644	0.853136	0	0	0.0632754	0.543104	0.216747	0.0299793	0	0			1644	0.94262	1.5398e-06	0	0.230156	0.684298	0.0281538
	1643	0.811513	0	0	0.00018195	0.308915	0.453356	0.049068	5.7832e-06	0			1643	0.991109	0	0.0619724	0.648786	0.240149	0.0402054	0			1643	0.823798	0	0	0.0529898	0.493246	0.241964	0.0355846	0	0			1643	0.924473	8.7127e-07	0	0.183293	0.703803	0.0373735
	1642.1	0.791539	0	0	0.00010321	0.257075	0.470439	0.0638952	1.2234e-05	0			1642.1	0.983975	0	0.0499739	0.611879	0.270191	0.0519088	0			1642.1	0.794244	0	0	0.0440635	0.44227	0.266024	0.0418739	0	0			1642.1	0.902906	0	0	0.143163	0.711072	0.0486656
	1641.1	0.771654	0	0	5.6942e-05	0.210828	0.479158	0.0816095	2.509e-05	0			1641.1	0.974711	0	0.0398319	0.570564	0.298207	0.0661188	0			1641.1	0.76482	0	0	0.0363805	0.391534	0.28805	0.0488471	0	0			1641.1	0.877524	0	0	0.109658	0.705693	0.0621591
	1640.1	0.751679	0	0	3.1185e-05	0.17039	0.47898	0.102229	4.9824e-05	0			1640.1	0.963355	0	0.0313821	0.525999	0.322869	0.0830855	0			1640.1	0.735696	0	0	0.0298202	0.342197	0.307175	0.0564957	0	0			1640.1	0.848241	0	0	0.0823736	0.687993	0.0778797
	1639.2	0.731349	0	0	1.6593e-05	0.135709	0.46995	0.125597	9.6535e-05	0			1639.2	0.949795	0	0.0244453	0.479417	0.342914	0.103	0			1639.2	0.706917	0	0	0.0242708	0.295268	0.322619	0.0647724	0	0			1639.2	0.815264	0	0	0.0606846	0.658865	0.0957124
	1638.2	0.710574	0	0	8.6303e-06	0.106517	0.452511	0.15135	0.0001815	0			1638.2	0.934068	0	0.0188196	0.432013	0.357273	0.125962	0			1638.2	0.678482	0	0	0.0196163	0.251531	0.333705	0.0736256	0	0			1638.2	0.779038	0	0	0.0438418	0.619804	0.115387
	1637.2	0.68931	0	0	4.4264e-06	0.0823925	0.42771	0.178874	0.00033098	0			1637.2	0.916324	0	0.014322	0.384871	0.365148	0.151972	0			1637.2	0.650176	0	0	0.0157403	0.211555	0.339947	0.0829648	0	0			1637.2	0.740269	0	0	0.0310649	0.572752	0.136449
	1636.3	0.667467	0	0	2.2154e-06	0.0628053	0.396757	0.207345	0.00058721	0			1636.3	0.896787	0	0.0107732	0.339036	0.366093	0.180882	1.7071e-06			1636.3	0.621956	0	0	0.0125398	0.175665	0.341065	0.0926826	0	0			1636.3	0.699782	0	0	0.0215858	0.519909	0.158274
	1635.3	0.645135	0	0	0	0.0471774	0.361226	0.235727	0.00100983	0			1635.3	0.875682	0	0.0080127	0.295248	0.360056	0.212391	4.0717e-06			1635.3	0.593564	0	0	0.00991999	0.144008	0.337004	0.10265	0	0			1635.3	0.658401	0	0	0.0147102	0.463594	0.180079
	1634.4	0.622225	0	0	0	0.0349259	0.32279	0.262845	0.00169492	0			1634.4	0.853493	0	0.00589092	0.254206	0.347378	0.246033	9.3762e-06			1634.4	0.565	0	0	0.00779059	0.116558	0.327953	0.112703	0	0			1634.4	0.6169	0	0	0.00983142	0.406077	0.200993
	1633.4	0.598781	0	0	0	0.0254816	0.283104	0.287459	0.00275813	0			1633.4	0.830594	0	0.00428091	0.216388	0.328771	0.281162	2.0844e-05			1633.4	0.536178	0	0	0.00607416	0.0931386	0.314312	0.122675	0	0			1633.4	0.575897	0	0	0.0064443	0.349401	0.220051
	1632.4	0.574714	0	0	0	0.0183193	0.243699	0.308337	0.00436407	0			1632.4	0.807434	0	0.00307434	0.182107	0.305233	0.316985	4.4453e-05			1632.4	0.507227	0	0	0.00470619	0.0734793	0.296683	0.13238	0	0			1632.4	0.53577	0	0	0.00414153	0.295321	0.236308
	1631.5	0.549936	0	0	0	0.012981	0.20589	0.324378	0.00670403	0			1631.5	0.784311	0	0.00218155	0.15152	0.27799	0.352551	9.2641e-05			1631.5	0.478233	0	0	0.00361783	0.0572271	0.275798	0.14162	0	0			1631.5	0.496743	0	0	0.00261037	0.245193	0.248939
	1630.5	0.52449	0	0	0	0.00906179	0.170728	0.334695	0.0100138	0			1630.5	0.761561	0	0.00153157	0.124647	0.24836	0.386814	0.00018528			1630.5	0.449454	0	0	0.00276177	0.0440076	0.252504	0.150202	0	0			1630.5	0.458817	0	0	0.00161365	0.199962	0.257222
	1629.5	0.498421	0	0	0	0.00623693	0.138952	0.338707	0.0145247	0			1629.5	0.739186	0	0.00106089	0.101375	0.217669	0.418715	0.00035786			1629.5	0.421109	0	0	0.00209068	0.0334079	0.227678	0.157924	0	0			1629.5	0.421921	0	0	0.00097781	0.160216	0.260728
	1628.6	0.471863	0	0	0	0.00422617	0.110997	0.336185	0.0204769	3.2964e-06			1628.6	0.717183	0	0.00072843	0.0815166	0.187135	0.447142	0.00066492			1628.6	0.393423	0	0	0.00157446	0.0250409	0.202185	0.164618	0	0			1628.6	0.385884	0	0	0.00058085	0.126088	0.259215
	1627.6	0.445171	0	0	0	0.00282486	0.0870234	0.327274	0.0280529	8.3189e-06			1627.6	0.695368	0	0.00049309	0.0648039	0.157826	0.47105	0.0011991			1627.6	0.366652	0	0	0.0011744	0.0185279	0.17683	0.170111	0	0			1627.6	0.350621	0	0	0.00033854	0.0974755	0.252805
	1626.6	0.418662	0	0	0	0.00185951	0.0669647	0.312474	0.0373371	2.0197e-05			1626.6	0.673478	0	0.00033134	0.0509339	0.130572	0.489578	0.00208442			1626.6	0.341001	0	0	0.00087327	0.0135378	0.15231	0.174275	0	0			1626.6	0.316063	0	0	0.00019247	0.0740235	0.241859
	1625.7	0.39274	0	0	0	0.00120557	0.0505761	0.292615	0.0482895	4.6265e-05			1625.7	0.651214	0	0.00021928	0.0395779	0.105966	0.501942	0.00349645			1625.7	0.316618	0	0	0.00064097	0.00976512	0.129209	0.176998	0	0			1625.7	0.282277	0	0	0.00010878	0.0552199	0.22696
	1624.7	0.367806	0	0	0	0.00076961	0.0374883	0.268753	0.0606833	0.00010187			1624.7	0.628315	0	0.00014344	0.0304072	0.0843631	0.507733	0.00566306			1624.7	0.29359	0	0	0.0004689	0.00695173	0.107945	0.178216	0	0			1624.7	0.249437	0	0	5.9803e-05	0.0404633	0.208915
	1623.7	0.344179	0	0	0	0.0004849	0.0272743	0.242097	0.0741047	0.00021353			1623.7	0.604595	0	9.3015e-05	0.0230967	0.0658872	0.506649	0.00885693			1623.7	0.271948	0	0	0.00034156	0.00488686	0.0888196	0.177897	0	0			1623.7	0.217783	0	0	3.2136e-05	0.0291248	0.18862
	1622.8	0.322034	0	0	0	0.0003025	0.019476	0.213897	0.087931	0.00042618			1622.8	0.580015	0	5.9395e-05	0.017344	0.0504744	0.498767	0.0133657			1622.8	0.251665	0	0	0.00024649	0.00338983	0.071978	0.176043	0	0			1622.8	0.187675	0	0	1.7082e-05	0.0205943	0.167072
	1621.8	0.301379	0	0	0	0.00018506	0.0136483	0.185351	0.101379	0.00080964			1621.8	0.554725	0	3.7355e-05	0.0128763	0.0379343	0.484386	0.0194733			1621.8	0.232659	0	0	0.00017637	0.00232298	0.0574464	0.172709	0	0			1621.8	0.159465	0	0	8.8502e-06	0.0143046	0.14515
	1620.9	0.282081	0	0	0	0.00011166	0.00938654	0.157529	0.113582	0.00146804			1620.9	0.528913	0	2.3534e-05	0.00945088	0.0279641	0.464102	0.0273926			1620.9	0.214828	0	0	0.00012518	0.00157016	0.0451519	0.167977	0	0			1620.9	0.133464	0	0	4.5024e-06	0.00975924	0.123698
	1619.9	0.263904	0	0	0	6.6284e-05	0.00633925	0.131309	0.123644	0.00254015			1619.9	0.502951	0	1.4531e-05	0.00685842	0.0202241	0.438663	0.0371946			1619.9	0.19806	0	0	8.8187e-05	0.00104964	0.0349522	0.161968	0	0			1619.9	0.109948	0	0	2.234e-06	0.00654053	0.103404
	1618.9	0.246577	0	0	0	3.8881e-05	0.00419948	0.107354	0.130793	0.00419058			1618.9	0.477064	0	8.8905e-06	0.00491969	0.0143482	0.40904	0.0487598			1618.9	0.182229	0	0	6.1946e-05	0.00069259	0.0266497	0.154822	0	0			1618.9	0.0890997	0	0	1.1015e-06	0.00430651	0.0847915
	1618	0.229859	0	0	0	2.2465e-05	0.00273144	0.0860803	0.134437	0.00658392			1618	0.451438	0	5.3418e-06	0.00348898	0.00998506	0.376242	0.0617109			1618	0.167224	0	0	4.3018e-05	0.00044739	0.0200077	0.146722	0	0			1618	0.0709869	0	0	0	0.00278394	0.0682013
	1617	0.21359	0	0	0	1.2767e-05	0.0017394	0.0676943	0.134272	0.00986254			1617	0.426111	0	3.2051e-06	0.00244677	0.00681733	0.341479	0.0753941			1617	0.15296	0	0	2.9812e-05	0.00028994	0.0147939	0.137843	0	0			1617	0.055579	0	0	0	0.00176831	0.053809
	1616	0.197718	0	0	0	7.1622e-06	0.00108991	0.0522176	0.130308	0.0140887			1616	0.400897	0	1.8902e-06	0.00169593	0.00456481	0.305723	0.0889316			1616	0.139366	0	0	2.0477e-05	0.00018369	0.0107761	0.128383	0	0			1616	0.0427489	0	0	0	0.00110326	0.0416439
	1615.1	0.18225	0	0	0	3.9593e-06	0.00067174	0.0395035	0.122884	0.0191824			1615.1	0.375458	0	0	0.00116175	0.00299589	0.270026	0.101266			1615.1	0.126405	0	0	1.3938e-05	0.00011529	0.00772606	0.118545	0	0			1615.1	0.0322919	0	0	0	0.00067536	0.0316148
	1614.1	0.167223	0	0	0	2.1531e-06	0.00040527	0.0293118	0.112603	0.0248988			1614.1	0.349335	0	0	0.0007882	0.00193127	0.235286	0.111326			1614.1	0.114054	0	0	9.421e-06	7.098e-05	0.005459	0.108513	0	0			1614.1	0.0239504	0	0	0	0.00040728	0.0235414
	1613.1	0.152649	0	0	0	0	0.00023978	0.021331	0.100258	0.0308154			1613.1	0.322159	0	0	0.00052671	0.00122152	0.202253	0.118155			1613.1	0.102327	0	0	6.3237e-06	4.3448e-05	0.0037985	0.0984772	0	0			1613.1	0.0174374	0	0	0	0.00024059	0.0171968
	1612.2	0.138467	0	0	0	0	0.00013924	0.0152231	0.0867432	0.0363539			1612.2	0.293683	0	0	0.00035002	0.00075458	0.171517	0.121061			1612.2	0.0912329	0	0	4.2244e-06	2.6241e-05	0.0026026	0.0886002	0	0			1612.2	0.0124624	0	0	0	0.00014006	0.0123215
	1611.2	0.124556	0	0	0	0	7.963e-05	0.0106588	0.0729214	0.0408915			1611.2	0.26393	0	0	0.00022936	0.00045947	0.143489	0.119746			1611.2	0.0807967	0	0	2.7962e-06	1.5616e-05	0.00175514	0.0790243	0	0			1611.2	0.00874018	0	0	0	7.9909e-05	0.00865941
	1610.2	0.110779	0	0	0	0	4.4486e-05	0.00731794	0.0595667	0.0438454			1610.2	0.233201	0	0	0.0001483	0.00027493	0.118424	0.114352			1610.2	0.0710531	0	0	1.8369e-06	9.1629e-06	0.00116579	0.0698744	0	0			1610.2	0.00601468	0	0	0	4.468e-05	0.00597
	1609.3	0.0970595	0	0	0	0	2.4512e-05	0.0049246	0.0472841	0.0448196			1609.3	0.202103	0	0	9.4882e-05	0.000161	0.0964251	0.10542			1609.3	0.0620236	0	0	0	5.2912e-06	0.00076142	0.0612535	0	0			1609.3	0.00406248	0	0	0	2.4574e-05	0.00403671
	1608.3	0.0834201	0	0	0	0	1.3212e-05	0.00325192	0.0364696	0.0436808			1608.3	0.171434	0	0	6.0142e-05	9.2267e-05	0.0774524	0.0938289			1608.3	0.0537254	0	0	0	3.0543e-06	0.00049041	0.0532307	0	0			1608.3	0.00269114	0	0	0	1.3353e-05	0.00267739
	1607.4	0.0700343	0	0	0	0	6.9843e-06	0.00210419	0.0273322	0.0405845			1607.4	0.142088	0	0	3.7355e-05	5.1924e-05	0.0613784	0.0806201			1607.4	0.0461757	0	0	0	1.725e-06	0.00031231	0.0458616	0	0			1607.4	0.00174941	0	0	0	7.0973e-06	0.00174254
	1606.4	0.0572001	0	0	0	0	3.639e-06	0.00133903	0.019903	0.0359491			1606.4	0.114912	0	0	2.331e-05	2.8764e-05	0.0479828	0.0668771			1606.4	0.0393659	0	0	0	0	0.0001953	0.0391723	0	0			1606.4	0.00111529	0	0	0	3.6947e-06	0.00111186
	1605.4	0.0452823	0	0	0	0	1.8551e-06	0.00083189	0.0140843	0.0303572			1605.4	0.090594	0	0	1.4232e-05	1.5577e-05	0.0370041	0.0535562			1605.4	0.0332875	0	0	0	0	0.00012002	0.033167	0	0			1605.4	0.0006977	0	0	0	1.8903e-06	0.00069598
	1604.5	0.0346368	0	0	0	0	0	0.00050714	0.00968459	0.0244406			1604.5	0.0695779	0	0	8.5917e-06	8.2929e-06	0.0281546	0.0414046			1604.5	0.0279188	0	0	0	0	7.2701e-05	0.0278414	0	0			1604.5	0.0004279	0	0	0	9.5719e-07	0.00042618
	1603.5	0.0255349	0	0	0	0	0	0.00030562	0.00646826	0.0187553			1603.5	0.0520471	0	0	5.155e-06	4.2959e-06	0.0211319	0.030904			1603.5	0.0234062	0	0	0	0	4.3448e-05	0.0231739	0	0.00019186			1603.5	0.00025777	0	0	0	0	0.00025605
	1602.5	0.0181058	0	0	0	0	0	0.00017972	0.00419948	0.0137239			1602.5	0.037923	0	0	3.0482e-06	2.2152e-06	0.0156481	0.0222675			1602.5	0.0191431	0	0	0	0	2.5639e-05	0.0191173	0	0			1602.5	0.00015243	0	0	0	0	0.00015226
	1601.6	0.0123271	0	0	0	0	0	0.00010365	0.00264691	0.00957338			1601.6	0.0269257	0	0	1.7818e-06	0	0.0114307	0.0154875			1601.6	0.01565	0	0	0	0	1.4841e-05	0.0156371	0	0			1601.6	8.833e-05	0	0	0	0	8.8158e-05
	1600.6	0.00804751	0	0	0	0	0	5.8277e-05	0.00162374	0.00636594			1600.6	0.018644	0	0	0	0	0.00823683	0.0104034			1600.6	0.0126861	0	0	0	0	8.4746e-06	0.0126774	0	0			1600.6	5.018e-05	0	0	0	0	5.018e-05
	1599.6	0.00503581	0	0	0	0	0	3.2519e-05	0.00096535	0.00403488			1599.6	0.0126037	0	0	0	0	0.0058573	0.00674262			1599.6	0.0101953	0	0	0	0	4.732e-06	0.010191	0	0			1599.6	2.8011e-05	0	0	0	0	2.7839e-05

## Sheet: Fig 3c
	IF (a.u.)
	POPC	N/C-MPER683	C-MPER-TMD709
	2.33046	12.6889	25.075
	0.31973	15.8774	35.775
	0.98721	11.3806	27.8
	4.77862	16.7313	30.175
	0.914247	11.3361	32.575
	3.36111	14.2637	46
	1.1228	14.1245	28.925
	0.587268	12.3265	31.925
	0.723797	10.4998	30.2
	3.82897	11.0192	40.325
	0.536404	15.3015	42.7
	3.134	11.0719	20.1
	1.15609	16.8897	27.55
	0.98809		31.925
			18.125
			35.45
			14.675
			36.1
			41.8
			24.75
			30.4
			19.625
			21.5
			27.7
			37.45
			22.65
			19.775
			25.225
			22.75
			20.35
			23.95
			33.825
			26.025
			30.05
			30.5
			25.45
			30
			40.05
			26.825
			20.15
			28.875
			19.575
			43.45
			32.925
			17.8
			33.25
			16.6
			28.05

## Sheet: Fig 4b
		N/C-MPER683			C-MPER-TMD690			C-MPER-TMD709			C-MPER-TMDLLA-709
	Thickness (DHHÅ)	30.4	37	44.6	30.4	37	44.6	30.4	37	44.6	30.4	37	44.6
		IF (a.u.)			IF (a.u.)			IF (a.u.)			IF (a.u.)
		23.5412	19.0876	15.6137	7.44318	16.0937	6.25	60.025	25.075	23.85	72.95	55.1587	33
		18.287	19.9064	22.0095	11.0106	24.4118	3.33333	65.325	35.775	23.825	69.45	59.3617	31.2284
		20.6085	20.9741	12.532	22.5	18.7288	8.75	67.975	27.8	24.2	61.56	55.9184	30.0929
		16.77	10.3519	16	7.82609	22.0929	12.5	50.45	30.175	21.15	63.65	40.6122	33.95
		21.5842	12.9193	21	23.4211	24.0921	2	40	32.575	25.325	76.45	52.8814	36.425
		20.3398	20.9048	19.0298	28.2	16	1.25	52.125	46	20.0188	74.55	59.5714	26.55
		18.997	22.4503	20.9676	5.35088	21.0937	5.25	34	28.925	30.525	73.5	58.8281	32.2
		20.7733	16.3226	23.5238	11.25	14.3919	2.5	58.65	31.925	32.425	60.9822	76.25	25.7
		23.3667	24.2733	22.9167	8.33333	15.25	3.45	53	30.2	14.125	75.4	44.1803	34.525
		18.5472	15.528	20.0256	10.2381	15.5195	2.11	41.25	40.325	24.775	75.375	46.1735	33.0029
		17.1225	18.3194	21.5523	9.25287	15.9783	10.98	34	42.7	31.25	70.2819	57.3958	35.7
		16.4814	17.0593	20.1979	9.71429	30.3906	2.19	64.4	20.1	21.0211	72.332	59.0912	37.7
		22.0593	21.39	13.2432	32.1429	19.0928	2.22	47.54	27.55	20.192	74.025	48.7234
		13.3219	20.2506	21.6404	33	26.0928		52.312	31.925	21.211	74.7	50.8333	37.35
		18	19.737	19.8327	31	22.0833		40.902	18.125	22.12		65.1587
		21.45	18.7024	13.8628	31.75	26.25		41.0922	35.45	16.992		59.3617
		21.5	19.7694	19.6296	48.75			40.192	14.675	14.45		55.9184
		14.0877	19.747	13.9612	39.0625			38.12	36.1			40.6122
		18.1796	20.4318	21.4086	25.25				41.8			52.8814
		15.5638	21.0043	17.3113	31				24.75			49.5714
		19.477	18.6172	18.7842	16.4062				30.4			58.8281
		21.9088	12.6889	13.8863	34.5833				19.625			76.25
		13.4313	15.8774	14.2958					21.5			44.1803
		20.8788	11.3806	22.5926					27.7			58.1967
		15	16.7313	15.1552					37.45			57.3958
		11	11.3361	16.0617					22.65			56.9975
		14.2408	14.2637	14.871					19.775			48.7234
		14	14.1245	14.2464					25.225			40.8333
		9.92196	12.3265	16.0789					22.75
		18.5427	10.4998	18.3817					20.35
		27.7556	11.0192	23.1248					23.95
			15.3015	25.7222					33.825
			11.0719	24.2526					26.025
			16.8897	14.9377					30.05
				10.9962					30.5
				22.1552					25.45
				14.6111					30
				14.5244					40.05
				23.2331					26.825
				20.2857					20.15
				19.8107					28.875
				13.8075					19.575
				19.3481					43.45
				17.1706					32.925
				12.769					17.8
				21.0762					33.25
				14.7963					16.6
				21.4912					28.05
				15.9238
				17.3589
				26.2543
				15.5133
				16.4739
				14.1667
				15.5024
				14.2631
				23.8125
				17.3253
				15.3431
				16.7507
				15.237
				17.4333

## Sheet: Fig 4c
		IF (a.u.)
	Hydrophobic mismatch (Å)	Mean	SD
	11.5	4.82949	3.71696
	19.4	21.3182	3.45839
	23.5	22.7915	5.24541
	24.9	21.7039	12.5195
	28	33.31	4.18772
	31.4	37.0151	5.43279
	35.9	54.7055	14.5045
	36.9	48.9643	10.9396
	41.4	71.0862	5.27534

## Sheet: Fig 4d
	C-MPER-TMD700						C-MPER-TMD709						C-MPER-TMDLLA-709
		Area (%)						Area (%)						Area (%)
	Thickness (DC Å)	1670	1655	1642	1630		Thickness (DC Å)	1670	1655	1642	1630		Thickness (DC Å)	1670	1655	1642	1630
	22.8	7.4	51.8	35.1	5.8		22.8	6.4	33.8	34.5	20		22.8	8.4	39.5	36.7	11.9
	25.6	7	52.3	31.2	8.1		25.6	4.9	41.6	31	18.9		25.6	4.5	41.3	35.4	15.5
	29	2.6	48.1	39.3	8.4		29	4.6	45.2	33.4	14		29	5.4	39.8	34.9	16.9
	32	3.9	49.8	39.8	6.4		32	3.4	43.2	34.8	16		32	3.1	39.8	31.7	22.1
	35	1	39.7	52	3.1		35	2.9	38.5	40	15.8		35	4.2	39	36.3	17.8

## Sheet: Fig 5b
	N/C-MPER683						C-MPER-TMD709
		MPRF (pN)						MPRF (pN)
	ln (loading rate pn/s)	Mean	SD				ln (loading rate pn/s)	Mean	SD
	4.62006	21.53	4.477				3.62033	33.4766	26.9803
	5.62009	41.73	16.52				4.62006	53.13	19.65
	6.62009	42.24	1.08				6.62009	93.3506	4.79848
	7.62012	35.29	8.01				7.62012	73.97	19.48
	8.62012	52.39	13.68				8.62012	81.12	24.93
	9.62012	71.39	10.59				9.62012	90.66	28.23
	10.6201	110.1	44.34				10.6201	135	2.192
	11.6201	100	19.24

## Sheet: Fig 6a
	PERMEABILIZATION (%)
	POPC	N/C-MPER683	C-MPER-TMD709
	14.7725	77.5385	18.6131
	14.5933	29.2191	17.9292
	20.6475	25.677	14.735
	19.7818	57.2762	16.7512
	24.2149	62.2868	18.0782
	18.5339	18.3814	17.1906
	24.464	19.5766	18.8619
	18.6223	42.8684	16.2356
	22.137	21.8041	20.5193
	21.5344	59.9042	21.3475
	24.5748	13.665	20.98
	23.3767	20.7011	19.21
	20	20.9159	22
	19	72.3662	26
	22	14.4921	24
	21	25.6732	20
		65.5591
		63.649
		17.0487
		23.2327
		18.2572
		64.1178
		52.8268
		19.6912
		48.9224
		45.0168
		46.3634
		22.8616
		13.7371
		23.769
		15.4018
		19.7613
		13.8687
		17.2281
		16.9112
		65.1379
		61.3162
		15.293
		16.6688
		51.8459
		63
		60

## Sheet: Fig 7b
		Breakthrough force (nN)
		POPC	N/C-MPER683	C-MPER-TMD709	POPC:Chol (1:1)
		3.56	1.15	5.53	4.21
		3.13	0.804	5.35	4.72
		3.09	0.814	3.92	3.97
		2.57	1	4.15	3.97
		2.48	0.816	4.53	4.34
		2.45	0.716	4.78	4.4
		2.97	0.944	5.2	4.26
		2.61	0.734	4.64	4.18
		2.28	0.799	3.74	0.776
		2.95	0.728	5.33	0.887
		2.68	0.961	4.56	4.57
		1.79	0.741	6.31	4.37
		2.71	0.837	4.57	4.18
		2.64	0.885	5.34	4.31
		2.74	0.693	4.3	4.07
		2.69	0.929	5.1	4.32
		2.92	0.99	5.6	3.21
		3.09	0.85	5.24	4.15
		2.96	0.733	3.47	3.62
		2.99	0.767	4.53	4.02
		2.68	0.814	2.3	3.04
		2.73	0.639	5.91	4.1
		2.87	0.597	4.26	4.39
		2.82	0.767	6.02	3.34
		2.8	0.971	5.13	4.75
		2.78	0.709	4.63	5.52
		2.67	0.786	6.06	4
		2.65	0.648	4.74	3.14
		2.93	0.626	4.39	4.19
		2.82	0.757	5.53	3
		2.85	0.847	5.39	3.4
		2.64	0.845	3.6	3.63
		2.09	0.717	4.96	4.58
		2.5	0.754	3.36	4.08
		3.18	0.986	4.94	4.8
		2.23	0.825	3.82	3.36
		5	1.03	4.75	4.63
		3	1.05	4.8	3.39
		2.56	0.889	3.51	3.98
		2.37	0.986	4.67	2.81
		2.8	0.983	3.67	2.25
		2.89	0.811	3.41	2.78
		2.57	0.96	3.39	3.66
		2.98	1.03	5.43	3.67
		2.31	0.55	4.93	3.35
		2.37	0.673	6.58	3.98
		2.79	0.972	6.18	3.02
		3.07	0.854	5.54	2.73
		3.06	1.12	6.24	3.39
		2.99	1.24	3.57	3.54
		2.84	1.3	5.57	3.63
		2.75	1.22	4.7	3.97
		2.93	0.993	4.97	3.93
		2.75	0.922	3.75	3.88
		2.68	1.14	4.27	2.44
		2.39	1.06	3.79	3.74
		2.58	0.948	4.03	3.48
		3.09	1.08	4.61	3.28
		2.46	1.16	3.99	3.89
		2.6	1.01	6.44	3.77
		2.38	1.17	8.28	4.86
		2.84	1.01	6.56	3.99
		2.86	1.01	3.8	3.24
		2.22	1.02	9.43	3.87
		2.95	1.19	4.24	3.48
		2.99	0.987	6.13	3.46
		3.92	1.19	6.1	3.76
		2.82	1.13	6.16	4.31
		2.67	1.37	5.16	3.4
		2.45	0.791	6.26	3.51
		2.38	1.1	4.51	4.27
		2.48	1.17	5.6	4.23
		2.11	0.978	4.42	5.68
		1.98	0.76	3.7	4.43
		2.85	0.854	3.99	5.86
		2.18	0.597	5.8	3.52
		2.51	0.701	4.56	4.6
		3.88	1.23	5.58	4.66
		2.37	1.08	4.37	3.82
		3.32	1.19	3.91	3.82
		4.15	1.2	3.98	3.55
		3.3	1.13	4.35	3.55
		3.16	1.13	4.12	3.57
		2.89	0.929	3.73	3.9
		2.77	0.814	4.18	3.46
		3.56	0.808	6.82	3.61
		3.83	0.917	1.99	3.37
		2.89	1.09	4.87	3.03
		2.85	0.91	5.61	3.44
		2.85	0.682	7.14	3.11
		2.62	0.861	6.4	3.93
		2.67	1.08	4.95	3.31
		2.93	0.814	5.45	3.59
		2.52	0.832	6.98	4.02
		3.36	0.729	7.78	3.97
		2.92	0.935	3.42	3.26
		4.97	1.03	7.15	3.74
		3.01	1.09	4.56
		3.15	1.01	5.99
		2.53	0.887	5.44
		2.36	1.24	5.04
		2.8	0.993	4.77
		3.42	1.01	4.87
		2.47	1.15	5.18
		2.99	1.51	5.94
		2.87	0.861	4.64
		2.68	0.958	3.07
		2.66	1.1	5.32
		3.78	1.29	4.35
		2.85	1.23	4.83
		3.24	0.49	7.44
		2.64	1.06	5.44
		3.44	1.03	4.84
		1.73	0.997	4.02
		3.78	1.49	4.47
		3.75	1.39	3.92
		2.56	0.753	4.51
		2.69	0.803	6.21
		2.41	0.466	6.45
		2.69	0.907	4.42
		2.07	0.864	4.22
		2.28	0.612	5.67
		2.03	0.589	6.98
		1.81	0.815	5.9
		1.85	0.948	7.39
		1.93	1.2
		2.17	1.04
		1.73	1.2
		1.78	0.545
		2.12	0.982
		1.97	0.794
		2.11	0.968
		2.09	0.993
		2.27	0.959
		1.77	0.467
		1.99	0.882
		1.7	0.885
		2.1	0.693
		2.1	1.13
		2	0.919
		2.09	0.368
		1.64	1.08
		1.89	0.594
		1.67	1.02
		1.54	0.981
		1.83	0.848
		2.46	0.813
		2.09	0.878
		1.6	0.66
		2.17	0.849
		2.03	1.02
		2.09	0.802
		2.25	0.978
		1.91	0.81
		1.71	0.789
		2.08	0.929
		2.18	0.799
		1.65	0.883
		1.75	1.1
		2.36	0.971
		1.78	0.972
		2.23	0.956
		1.82	0.78
		1.54	1.12
		2.25	0.967
		2.61	0.566
		2.29	0.853
		1.83
		2.04
		2.32
		2.06
		2
		1.9
		2.05
		2.06
		1.59
		1.93
		1.54
		2.12
		1.86
		2.07
		1.88
		1.67
